# Supplementary material for: Modelling disease mitigation at mass gatherings: A case study of COVID-19 at the 2022 FIFA World Cup
Source: PLoS Comput Biol. 2024 Jan 18;20(1):e1011018. doi: 10.1371/journal.pcbi.1011018 (PMC10796029; doi:10.1371/journal.pcbi.1011018)
Supplement: S1 Table — Differences are transformed to z-scores using methods outlined in [56]. (CSV) [file pcbi.1011018.s003.csv]

Test Regime	Output	Differences in PCC	z-score	p_value (one tailed)	p_value (two tailed)
Pre-travel RTPCR	peak hospitalised	0.2231016637820864	18.200074471694215	2.576883680693401e-74	5.153767361386802e-74
Pre-travel RTPCR	peak infected	0.09896121595005855	8.0730079263761	3.4293576475090724e-16	6.858715295018145e-16
Pre-travel RTPCR	total hospitalisations	0.2274380432773111	18.55382544070404	3.7974670617072774e-77	7.594934123414555e-77
Pre-travel RTPCR	total infections	0.10360888700641602	8.452153280613638	1.4298940275330836e-17	2.859788055066167e-17
Pre-travel RA low	peak hospitalised	0.22598100776059676	18.434964135671347	3.4432195571643624e-76	6.886439114328725e-76
Pre-travel RA low	peak infected	0.1044815962377513	8.523346712043855	7.750394300080471e-18	1.5500788600160942e-17
Pre-travel RA low	total hospitalisations	0.23042819225127237	18.797754298449856	3.9391021166480386e-79	7.878204233296077e-79
Pre-travel RA low	total infections	0.10917584432862341	8.906291704000212	2.638398482773281e-19	5.276796965546562e-19
Pre-travel RA mid	peak hospitalised	0.2251578557702658	18.367813459734748	1.1890034670171397e-75	2.3780069340342793e-75
Pre-travel RA mid	peak infected	0.10289675781663714	8.394059566439896	2.348190095739576e-17	4.696380191479152e-17
Pre-travel RA mid	total hospitalisations	0.22956816141851163	18.7275951389938	1.4747073344423584e-78	2.9494146688847167e-78
Pre-travel RA mid	total infections	0.10756195005683503	8.774634254933945	8.573010437208867e-19	1.7146020874417734e-18
Pre-match RTPCR	peak hospitalised	0.1524982746705005	12.440426972875143	7.882944673526832e-36	1.5765889347053664e-35
Pre-match RTPCR	peak infected	-0.035808898587728996	-2.921200182902189	0.001743428519657665	0.00348685703931533
Pre-match RTPCR	total hospitalisations	0.1555664136478333	12.69071805959472	3.3286308966666196e-37	6.657261793333239e-37
Pre-match RTPCR	total infections	-0.03215262789323614	-2.6229307849946952	0.004358849046937363	0.008717698093874727
Pre-match RA low	peak hospitalised	0.155606289106669	12.69397099956881	3.193190067631091e-37	6.386380135262182e-37
Pre-match RA low	peak infected	-0.030371532806282533	-2.477633512557558	0.006612845816091758	0.013225691632183517
Pre-match RA low	total hospitalisations	0.15881077880667988	12.955385236447567	1.0951686777519799e-38	2.1903373555039598e-38
Pre-match RA low	total infections	-0.026702642578107755	-2.1783346447262835	0.014690565837863654	0.02938113167572731
Pre-match RA mid	peak hospitalised	0.1403374241822914	11.448375274234623	1.1979703804656846e-30	2.3959407609313692e-30
Pre-match RA mid	peak infected	-0.05864413583631868	-4.784041595456944	8.590255308547571e-07	1.7180510617095141e-06
Pre-match RA mid	total hospitalisations	0.1432215227916216	11.683652809075374	7.725497722112333e-32	1.5450995444224667e-31
Pre-match RA mid	total infections	-0.05526730276293887	-4.508568018200156	3.263332269826686e-06	6.526664539653372e-06
Double RTPCR	peak hospitalised	0.14685870343172763	11.980364888199947	2.2516858713577504e-33	4.503371742715501e-33
Double RTPCR	peak infected	-0.046052163970811036	-3.7568200955690596	8.604305774538993e-05	0.00017208611549077987
Double RTPCR	total hospitalisations	0.14968717708845203	12.211104678844855	1.3559097219126036e-34	2.711819443825207e-34
Double RTPCR	total infections	-0.04258800042257574	-3.4742223170890534	0.0002561681750712714	0.0005123363501425428
Double RA low	peak hospitalised	0.1513424727455365	12.346139549140737	2.555273270180576e-35	5.110546540361152e-35
Double RA low	peak infected	-0.03812873104155008	-3.1104462992495607	0.0009340242957521877	0.0018680485915043754
Double RA low	total hospitalisations	0.15437472032062652	12.59350270523605	1.1463462543607393e-36	2.2926925087214786e-36
Double RA low	total infections	-0.03460984556305283	-2.823384442872873	0.0023759776382611363	0.0047519552765222725
Double RA mid	peak hospitalised	0.1355857474052631	11.06074539402089	9.723728808938178e-29	1.9447457617876357e-28
Double RA mid	peak infected	-0.06720831723810351	-5.482686045969992	2.0945803558917285e-08	4.189160711783457e-08
Double RA mid	total hospitalisations	0.13829195856824103	11.28151131690722	8.096984856735838e-30	1.6193969713471676e-29
Double RA mid	total infections	-0.06399825462019615	-5.2208171844191416	8.906766239011068e-08	1.7813532478022135e-07
RTPCR then RA low	peak hospitalised	0.14886736957521873	12.144226836966123	3.0780884964907404e-34	6.156176992981481e-34
RTPCR then RA low	peak infected	-0.04258717071004707	-3.474154631220845	0.0002562328065376381	0.0005124656130752762
RTPCR then RA low	total hospitalisations	0.15179610935203075	12.383146086345883	1.6122513481234356e-35	3.224502696246871e-35
RTPCR then RA low	total infections	-0.039144536072797	-3.1933131273314586	0.0007032516989422462	0.0014065033978844924
RTPCR then RA mid	peak hospitalised	0.13391241048811603	10.924238762953992	4.4138747505770115e-28	8.827749501154023e-28
RTPCR then RA mid	peak infected	-0.07021435306656833	-5.727910913481866	5.083746634532126e-09	1.0167493269064252e-08
RTPCR then RA mid	total hospitalisations	0.13655161153747963	11.139538168749137	4.026794370015182e-29	8.053588740030364e-29
RTPCR then RA mid	total infections	-0.06703827209968682	-5.468814189838269	2.2652819481775363e-08	4.5305638963550726e-08
RA low then RTPCR	peak hospitalised	0.14890765848830634	12.147513505501658	2.956843420771963e-34	5.913686841543926e-34
RA low then RTPCR	peak infected	-0.04233336239243239	-3.4534495849033306	0.00027673287274399574	0.0005534657454879915
RA low then RTPCR	total hospitalisations	0.1518448691072375	12.387123784947232	1.5342629628950103e-35	3.0685259257900206e-35
RA low then RTPCR	total infections	-0.03882375703282351	-3.167144777362637	0.0007697182835536884	0.0015394365671073768
RA mid then RTPCR	peak hospitalised	0.14831537823847857	12.099196767418038	5.332478921933709e-34	1.0664957843867418e-33
RA mid then RTPCR	peak infected	-0.043429484121386766	-3.542868447850482	0.0001979000456349089	0.0003958000912698178
RA mid then RTPCR	total hospitalisations	0.15121515017200715	12.335752892757817	2.9071443503051074e-35	5.814288700610215e-35
RA mid then RTPCR	total infections	-0.039927193125613075	-3.2571603277761962	0.0005626642600787831	0.0011253285201575662
