# Supplementary material for: Modelling disease mitigation at mass gatherings: A case study of COVID-19 at the 2022 FIFA World Cup
Source: PLoS Comput Biol. 2024 Jan 18;20(1):e1011018. doi: 10.1371/journal.pcbi.1011018 (PMC10796029; doi:10.1371/journal.pcbi.1011018)
Supplement: S2 Table — Differences are transformed to z-scores using methods outlined in [56]. (CSV) [file pcbi.1011018.s004.csv]

Test Regime	Output	Differences in PCC	z-score	p_value (one tailed)	p_value (two tailed)
Pre-travel RTPCR	peak hospitalised	0.22102990348660423	18.031065460169746	5.556474464002481e-73	1.1112948928004962e-72
Pre-travel RTPCR	peak infected	0.09727509396726722	7.935458321702882	1.0485970556756855e-15	2.097194111351371e-15
Pre-travel RTPCR	total hospitalisations	0.22494968547105978	18.350831448556	1.6254965272499407e-75	3.2509930544998814e-75
Pre-travel RTPCR	total infections	0.10204986220904914	8.324971945726734	4.2174358019552033e-17	8.434871603910407e-17
Pre-travel RA low	peak hospitalised	0.2239092474651146	18.265955124146878	7.724299410425802e-75	1.5448598820851603e-74
Pre-travel RA low	peak infected	0.10279547425495997	8.385797107370639	2.5191585265751832e-17	5.0383170531503664e-17
Pre-travel RA low	total hospitalisations	0.22793983444502103	18.59476030630181	1.771464929133348e-77	3.542929858266696e-77
Pre-travel RA low	total infections	0.10761681953125654	8.779110369113308	8.238638748253654e-19	1.6477277496507307e-18
Pre-travel RA mid	peak hospitalised	0.22308609547478364	18.19880444821028	2.6373216540024366e-74	5.274643308004873e-74
Pre-travel RA mid	peak infected	0.1012106358338458	8.25650996176668	7.499685765150823e-17	1.4999371530301646e-16
Pre-travel RA mid	total hospitalisations	0.22707980361226032	18.52460114684576	6.538429555058553e-77	1.3076859110117106e-76
Pre-travel RA mid	total infections	0.10600292525946817	8.647452920047042	2.6330808535058385e-18	5.266161707011677e-18
Pre-match RTPCR	peak hospitalised	0.15042651437501833	12.271417961350673	6.44873290173038e-35	1.289746580346076e-34
Pre-match RTPCR	peak infected	-0.03749502057052033	-3.0587497875754064	0.001111313506262743	0.002222627012525486
Pre-match RTPCR	total hospitalisations	0.15307805584158202	12.487724067446683	4.3555009743221726e-36	8.711001948644345e-36
Pre-match RTPCR	total infections	-0.033711652690603014	-2.7501121198815994	0.0029787438230712542	0.0059574876461425084
Pre-match RA low	peak hospitalised	0.15353452881118682	12.52496198804434	2.7258731952298075e-36	5.451746390459615e-36
Pre-match RA low	peak infected	-0.03205765478907387	-2.6151831172307753	0.00445898147680672	0.00891796295361344
Pre-match RA low	total hospitalisations	0.15632242100042856	12.752391244299528	1.5116359732080884e-37	3.0232719464161768e-37
Pre-match RA low	total infections	-0.028261667375474628	-2.305515979613188	0.010568846426789945	0.02113769285357989
Pre-match RA mid	peak hospitalised	0.13826566388680922	11.279366262710154	8.29685215430014e-30	1.659370430860028e-29
Pre-match RA mid	peak infected	-0.060330257819110014	-4.921591200130162	4.2921691061789787e-07	8.584338212357957e-07
Pre-match RA mid	total hospitalisations	0.14073316498537028	11.480658816927333	8.250914088407011e-31	1.6501828176814022e-30
Pre-match RA mid	total infections	-0.05682632756030574	-4.635749353087061	1.7782335401028238e-06	3.5564670802056475e-06
Double RTPCR	peak hospitalised	0.14478694313624546	11.811355876675478	1.7050855338055166e-32	3.4101710676110333e-32
Double RTPCR	peak infected	-0.04773828595360237	-3.894369700242277	4.922719823478408e-05	9.845439646956816e-05
Double RTPCR	total hospitalisations	0.1471988192822007	12.008110686696813	1.6106009031808843e-33	3.221201806361769e-33
Double RTPCR	total infections	-0.04414702521994261	-3.6014036519759576	0.0001582518595019398	0.0003165037190038796
Double RA low	peak hospitalised	0.14927071245005433	12.177130537616268	2.0575318272836738e-34	4.1150636545673475e-34
Double RA low	peak infected	-0.039814853024341415	-3.247995903922778	0.0005811047185961697	0.0011622094371923394
Double RA low	total hospitalisations	0.1518863625143752	12.39050871308801	1.4708567933531398e-35	2.9417135867062796e-35
Double RA low	total infections	-0.0361688703604197	-2.9505657777597776	0.0015859624824277887	0.0031719249648555774
Double RA mid	peak hospitalised	0.13351398710978093	10.89173638249642	6.310532609943612e-28	1.2621065219887223e-27
Double RA mid	peak infected	-0.06889443922089485	-5.62023565064321	9.534858497515054e-09	1.9069716995030107e-08
Double RA mid	total hospitalisations	0.13580360076198972	11.078517324759181	7.974589487564902e-29	1.5949178975129804e-28
Double RA mid	total infections	-0.06555727941756302	-5.347998519306046	4.4466096447330315e-08	8.893219289466063e-08
RTPCR then RA low	peak hospitalised	0.14679560927973656	11.975217825441655	2.395887152937445e-33	4.79177430587489e-33
RTPCR then RA low	peak infected	-0.044273292692838404	-3.611704235894062	0.00015209569007800585	0.0003041913801560117
RTPCR then RA low	total hospitalisations	0.1493077515457794	12.180152094197842	1.9827084294252986e-34	3.965416858850597e-34
RTPCR then RA low	total infections	-0.04070356087016387	-3.320494462218363	0.00044929070903007654	0.0008985814180601531
RTPCR then RA mid	peak hospitalised	0.13184065019263386	10.755229751429525	2.7997153801111072e-27	5.5994307602222144e-27
RTPCR then RA mid	peak infected	-0.07190047504935966	-5.865460518155083	2.2394391845566695e-09	4.478878369113339e-09
RTPCR then RA mid	total hospitalisations	0.13406325373122832	10.936544176601096	3.8541182347516384e-28	7.708236469503277e-28
RTPCR then RA mid	total infections	-0.0685972968970537	-5.595995524725173	1.0967967977573033e-08	2.1935935955146067e-08
RA low then RTPCR	peak hospitalised	0.14683589819282417	11.978504493977189	2.302784146421111e-33	4.605568292842222e-33
RA low then RTPCR	peak infected	-0.044019484375223725	-3.590999189576548	0.00016470633024518008	0.00032941266049036017
RA low then RTPCR	total hospitalisations	0.1493565113009862	12.184129792799194	1.888314550310483e-34	3.776629100620966e-34
RA low then RTPCR	total infections	-0.04038278183019038	-3.294326112249541	0.0004932898259637004	0.0009865796519274008
RA mid then RTPCR	peak hospitalised	0.1462436179429964	11.930187755893568	4.1193731117607194e-33	8.238746223521439e-33
RA mid then RTPCR	peak infected	-0.0451156061041781	-3.680418052523699	0.00011642594219348046	0.00023285188438696092
RA mid then RTPCR	total hospitalisations	0.14872679236575587	12.13275890060978	3.541125443796815e-34	7.08225088759363e-34
RA mid then RTPCR	total infections	-0.04148621792297995	-3.384341662663101	0.0003567457893265602	0.0007134915786531204
